# Supplementary material for: Field evaluation of the enhanced MM3-COPRO ELISA test for the diagnosis of Fasciola hepatica infection in sheep
Source: PLoS One. 2022 Mar 24;17(3):e0265569. doi: 10.1371/journal.pone.0265569 (PMC8947386; doi:10.1371/journal.pone.0265569)
Supplement: S1 File — (XLSX) [file pone.0265569.s001.xlsx]

## Sheet: Fasciola free flocks
Flock	OD
1	0.014
1	0.009
1	0.004
1	0.002
1	0
1	0
1	0
1	0
1	0
1	0
1	0
1	0
1	0
1	0
1	0
1	0
1	0
1	0
1	0
1	0
1	0.014
1	0.01
1	0.005
1	0.003
1	0.003
1	0.001
1	0
1	0
1	0
1	0
1	0
2	0.004
2	0.004
2	0.002
2	0.001
2	0
2	0
2	0
2	0
2	0
2	0
2	0
2	0
2	0
2	0
2	0
2	0
2	0
2	0
2	0
2	0
2	0
2	0
2	0
2	0
2	0
2	0
2	0
2	0
2	0
2	0
3	0.012
3	0.007
3	0.004
3	0.003
3	0.003
3	0.002
3	0.002
3	0.002
3	0.002
3	0.001
3	0.001
3	0.001
3	0.001
3	0.001
3	0.001
3	0
3	0
3	0
3	0
3	0
3	0
3	0
3	0
3	0
3	0
3	0
3	0
3	0
3	0
3	0
3	0
3	0
3	0
3	0
3	0
3	0
3	0
3	0
3	0
3	0
3	0
3	0
3	0
3	0
4	0.006
4	0.006
4	0.004
4	0.003
4	0.003
4	0.003
4	0.003
4	0.001
4	0.001
4	0
4	0
4	0
4	0
4	0
4	0
4	0
4	0
4	0
4	0
4	0
4	0.008
4	0.004
4	0.002
4	0.002
4	0.001
4	0.001
4	0
4	0
4	0
4	0
4	0
4	0
5	0.014
5	0.012
5	0.012
5	0.009
5	0.005
5	0.005
5	0.003
5	0.003
5	0.003
5	0.003
5	0.002
5	0.001
5	0.001
5	0
5	0
5	0
5	0
5	0
5	0
5	0
5	0
5	0.012
5	0.01
5	0.005
5	0.003
5	0.002
5	0.002
5	0.002
5	0
5	0
5	0
5	0
5	0
5	0
5	0
6	0.004
6	0
6	0
6	0
6	0
6	0
6	0
6	0
6	0
6	0
6	0
6	0
6	0
6	0
6	0
6	0
6	0
6	0
6	0
6	0
6	0
6	0
6	0
6	0
6	0
6	0
6	0
6	0
6	0
6	0
7	0.007
7	0.002
7	0.002
7	0.001
7	0.001
7	0
7	0
7	0
7	0
7	0
7	0
7	0
7	0
7	0
7	0
7	0
7	0
7	0
7	0
7	0
7	0
7	0
7	0
7	0
7	0.005
7	0.003
7	0.001
7	0
7	0
7	0
7	0
7	0
8	0.003
8	0.002
8	0.002
8	0.002
8	0.002
8	0.002
8	0.002
8	0.002
8	0.001
8	0.001
8	0.001
8	0
8	0
8	0
8	0
8	0
8	0
8	0
8	0
8	0
8	0
8	0
8	0
8	0
8	0
8	0
8	0
8	0
8	0
8	0
8	0
9	0.013
9	0.009
9	0.008
9	0.004
9	0.003
9	0.003
9	0.001
9	0.001
9	0.001
9	0
9	0
9	0
9	0
9	0
9	0
9	0
9	0
9	0
9	0
9	0
9	0
9	0
9	0
9	0
9	0
9	0
9	0
9	0
9	0
9	0
9	0
9	0
9	0
9	0
9	0
9	0
9	0
9	0
9	0
9	0
9	0
9	0
9	0
10	0.017
10	0.013
10	0.011
10	0.011
10	0.008
10	0.007
10	0.007
10	0.005
10	0.004
10	0.004
10	0.004
10	0.003
10	0.003
10	0.003
10	0.003
10	0.002
10	0.002
10	0.002
10	0.002
10	0.002
10	0.001
10	0.001
10	0
10	0
10	0
10	0
10	0
10	0
10	0
10	0
10	0
10	0
10	0
10	0
10	0
10	0
10	0
10	0
10	0
11	0.011
11	0.01
11	0.01
11	0.009
11	0.009
11	0.008
11	0.007
11	0.007
11	0.006
11	0.006
11	0.006
11	0.005
11	0.003
11	0.002
11	0.001
11	0.001
11	0.001
11	0.001
11	0
11	0
11	0
11	0
11	0
11	0
11	0
11	0
11	0
11	0
11	0
11	0
11	0
11	0
11	0
11	0
11	0
11	0
11	0
11	0
11	0
11	0
11	0
11	0
11	0
11	0
12	0.01
12	0.005
12	0.003
12	0.003
12	0.003
12	0.002
12	0.002
12	0.002
12	0.001
12	0.001
12	0
12	0
12	0
12	0
12	0
12	0
12	0
12	0
12	0
12	0
12	0
12	0
12	0
12	0
12	0
12	0
12	0
12	0
12	0
12	0
12	0
12	0
12	0
12	0
12	0
12	0
12	0
12	0
12	0
12	0
12	0
12	0
12	0
12	0
12	0
13	0.015
13	0.015
13	0.014
13	0.014
13	0.012
13	0.012
13	0.011
13	0.01
13	0.01
13	0.008
13	0.008
13	0.007
13	0.006
13	0.005
13	0.005
13	0.005
13	0.004
13	0.004
13	0.003
13	0.002
13	0.002
13	0.002
13	0.001
13	0.001
13	0
13	0
13	0
13	0
13	0
13	0
13	0
13	0
13	0
13	0
13	0
13	0
13	0
13	0
13	0
13	0
13	0
13	0
13	0
13	0
13	0
13	0
13	0
13	0
14	0.015
14	0.014
14	0.008
14	0.008
14	0.005
14	0.004
14	0.003
14	0.003
14	0.002
14	0.002
14	0.002
14	0.002
14	0.002
14	0.002
14	0.002
14	0.001
14	0.001
14	0.001
14	0.001
14	0.001
14	0.001
14	0.001
14	0.001
14	0
14	0
14	0
14	0
14	0
14	0
14	0
14	0
14	0
14	0
14	0
14	0
14	0
14	0
14	0
14	0
14	0
14	0
14	0
14	0
14	0
14	0
14	0
14	0
15	0
15	0
15	0.012
15	0.012
15	0.011
15	0.01
15	0.007
15	0.007
15	0.006
15	0.005
15	0.005
15	0.005
15	0.004
15	0.003
15	0.002
15	0.001
15	0.001
15	0.001
15	0
15	0
15	0
15	0
15	0
15	0
15	0
15	0
15	0
15	0
15	0
15	0

## Sheet: Fasciola infected flocks
Flock	epg_Pretreatment	OD_Pre-treatment	OD_Post-treatment
1	0	0
1	0	0
1	0	0
1	0	0
1	0	0
1	0	0
1	0	0
1	0	0
1	0	0
1	0	0
1	0	0
1	0	0
1	0	0
1	0	0
1	0	0
1	0	0
1	0	0
1	0	0
1	0	0
1	0	0
1	0	0
1	3	0.14	0
1	3	0.231	0
1	3	0.526	0
1	3	0.138	0.001
1	3	0.068	0.003
1	4	0.589	0
1	4	0.15	0.012
1	5	0.15	0
1	5	0.262	0
1	5	0.419	0.001
1	8	1.576	0.001
1	28	1.475	0
1	30	0.924	0
1	36	1.77	0.001
1	38	0.832	0
1	38	1.445	0.013
1	44	1.001	0.001
1	44	2.042	0.003
1	46	2.243	0.002
1	46	2.021	0.003
1	52	0.633	0
1	58	2.111	0.003
1	66	2.282	0
1	78	2.011	0
1	82	2.017	0
1	90	0.671	0
1	94	1.427	0
1	182	2.073	0
1	380	2.392	0.004
2	0	0.5	0.013
2	0	0
2	0	0
2	0	0
2	0	0
2	0	0
2	0	0
2	0	0
2	0	0
2	0	0
2	0	0
2	0	0
2	0	0
2	0	0
2	0	0
2	0	0
2	0	0
2	0	0
2	0	0.001
2	0	0.001
2	0	0.003
2	0	0.004
2	0	0.005
2	4	1.535	0
2	6	0.043	0
2	6	0.702	0.009
2	8	0.334	0
2	8	1.165	0
2	8	1.51	0
2	10	0.448	0
2	10	1.662	0
2	10	2.578	0.004
2	12	0.357	0
2	12	1.423	0
2	12	0.603	0.001
2	12	0.352	0.005
2	14	0.778	0
2	18	1.649	0
2	18	1.789	0
2	18	1.783	0.005
2	18	1.639	0.011
2	20	1.227	0
2	22	1.668	0
2	22	1.249	0.006
2	22	1.843	0.006
2	24	2.19	0
2	24	2.431	0
2	28	1.427	0
2	32	1.329	0
2	64	1.939	0
3	0	0
3	0	0
3	0	0
3	0	0
3	0	0
3	0	0
3	0	0
3	0	0
3	0	0
3	0	0
3	0	0
3	0	0
3	0	0
3	0	0
3	0	0
3	0	0
3	0	0
3	0	0
3	0	0
3	0	0
3	0	0
3	0	0
3	0	0
3	0	0
3	0	0.001
3	0	0.001
3	0	0.001
3	0	0.001
3	0	0.001
3	0	0.001
3	0	0.002
3	0	0.004
3	10	2.353	0.002
3	10	0.257	0.007
3	11	0.555	0
3	12	0.991	0
3	12	0.601	0.004
3	12	0.806	0.005
3	13	0.55	0
3	14	2.268	0
3	14	1.228	0.005
3	16	0.894	0
3	16	1.304	0
3	16	1.5	0
3	17	0.647	0.001
3	25	2.156	0.004
4	0	0.288	0.005
4	0	0
4	0	0
4	0	0
4	0	0
4	0	0
4	0	0
4	0	0
4	0	0
4	0	0
4	0	0
4	0	0
4	0	0
4	0	0
4	0	0
4	0	0
4	0	0
4	0	0
4	0	0
4	0	0
4	0	0
4	0	0
4	0	0
4	0	0
4	0	0
4	0	0
4	0	0
4	0	0
4	0	0
4	2	0.483	0
4	3	0.095	0
4	3	0.069	0.002
4	4	0.73	0
4	4	1.973	0
4	4	1.982	0.007
4	6	0.318	0
4	6	0.451	0.006
4	8	0.375	0
4	8	1.729	0
4	8	0.22	0.007
4	51	2.273	0.002
4	64	2.477	0.001
4	73	2.226	0
4	112	1.914	0.003
5	0	0.16	0
5	0	0.424	0
5	0	0.078	0.003
5	0	0
5	0	0
5	0	0
5	0	0
5	0	0
5	0	0
5	0	0
5	0	0
5	0	0
5	0	0
5	0	0
5	0	0
5	0	0
5	0	0
5	0	0
5	0	0
5	0	0
5	0	0
5	0	0
5	0	0
5	0	0
5	0	0
5	0	0
5	0	0
5	0	0
5	0	0
5	0	0
5	0	0
5	0	0
5	0	0
5	0	0
5	0	0
5	0	0
5	5	1.486	0.001
5	6	0.885	0.002
5	7	0.729	0
5	8	1.277	0.001
5	11	0.505	0
5	12	2.036	0
5	19	1.571	0
5	21	0.462	0
5	31	1.843	0
5	34	1.492	0.003
5	39	1.758	0
5	47	1.816	0.015
6	0	0.026	0
6	0	0.027	0
6	0	0.028	0
6	0	0.036	0
6	0	0.232	0.002
6	0	0.028	0.003
6	0	0.034	0.008
6	0	0
6	0	0
6	0	0
6	0	0
6	0	0
6	0	0
6	0	0
6	0	0
6	0	0
6	0	0
6	0	0
6	0	0
6	0	0
6	0	0
6	0	0
6	0	0
6	0	0
6	0	0
6	1	0.281	0
6	2	0.416	0
6	4	0.278	0
6	6	1.2	0
6	6	2.01	0
6	7	0.353	0
6	7	1.347	0
6	9	0.435	0
6	9	0.871	0.001
6	12	0.319	0
6	13	1.461	0
6	14	0.222	0
6	15	1.853	0
6	19	0.222	0
6	22	1.553	0
6	26	1.513	0.002
6	92	0.718	0.003
6	192	2.429	0
7	0	0.049	0
7	0	0.076	0
7	0	0.143	0
7	0	0
7	0	0
7	0	0
7	0	0
7	0	0
7	0	0
7	0	0
7	0	0
7	0	0
7	0	0
7	0	0
7	0	0
7	0	0
7	0	0
7	0	0
7	0	0
7	0	0
7	0	0
7	0	0
7	0	0
7	0	0
7	0	0
7	0	0
7	0	0.001
7	0	0.002
7	0	0.002
7	0	0.003
7	0	0.003
7	0	0.005
7	0	0.006
7	0	0.006
7	0	0.006
7	0	0.007
7	0	0.011
7	0	0.015
7	0	0.02
7	1	0.04	0
7	1	0.042	0
7	1	0.046	0
7	2	0.031	0
7	2	0.086	0
7	2	0.125	0
7	2	0.16	0
7	4	0.187	0
7	10	0.161	0.002
7	11	0.363	0
8	0	0.036	0
8	0	0.197	0
8	0	0.085	0.003
8	0	0.073	0.004
8	0	0.051	0.005
8	0	0.527	0.013
8	0	0.086	0.014
8	0	0
8	0	0
8	0	0
8	0	0
8	0	0
8	0	0
8	0	0
8	0	0
8	0	0
8	0	0
8	0	0.002
8	0	0.003
8	0	0.005
8	1	0.082	0
8	1	0.09	0
8	1	0.129	0
8	1	0.088	0.005
8	14	1.661	0
8	38	1.697	0.004
8	50	1.472	0
8	50	1.568	0.003
8	68	1.912	0.001
8	112	1.789	0.012
9	0	0
9	0	0
9	0	0
9	0	0
9	0	0
9	0	0
9	0	0
9	0	0
9	0	0
9	0	0
9	0	0
9	0	0
9	0	0
9	0	0
9	0	0
9	0	0
9	0	0
9	0	0
9	0	0
9	0	0
9	0	0
9	0	0
9	0	0
9	0	0
9	0	0
9	0	0.005
9	0	0.018
9	12	0.736	0
9	12	0.968	0.004
9	14	0.926	0
9	16	0.191	0
9	16	0.25	0
9	16	1.461	0
9	16	1.497	0
9	16	0.26	0.001
9	18	1.599	0
9	20	1.617	0.001
9	20	0.749	0.002
9	22	0.483	0
9	22	1.818	0
9	24	0.422	0.001
9	46	1.433	0.001
9	50	1.915	0.005
9	56	0.801	0
9	60	1.487	0
9	82	1.592	0
9	84	2.63	0
10	0	0.036	0
10	0	0.061	0.002
10	0	0.474	0.002
10	0	0.033	0.003
10	0	0.051	0.003
10	0	0.216	0.003
10	0	0.037	0.004
10	0	0.234	0.004
10	0	0.067	0.005
10	0	0.045	0.006
10	0	0.052	0.01
10	0	0
10	0	0
10	0	0
10	0	0
10	0	0
10	0	0
10	0	0
10	0	0
10	0	0
10	0	0
10	0	0.021
10	1	0.029	0
10	1	0.039	0
10	1	0.069	0
10	1	0.07	0
10	1	0.087	0
10	1	0.204	0
10	1	0.363	0
10	1	0.685	0
10	1	0.856	0
10	1	0.03	0.001
10	1	0.074	0.003
10	2	0.087	0
10	2	0.099	0
10	2	0.115	0
10	2	0.119	0
10	2	0.374	0
10	2	0.242	0.001
10	2	0.647	0.001
10	2	0.032	0.005
11	0	0.022	0
11	0	0.022	0
11	0	0.189	0
11	0	0
11	0	0
11	0	0
11	0	0
11	0	0
11	0	0
11	0	0
11	0	0
11	0	0
11	0	0
11	0	0
11	0	0
11	0	0.001
11	0	0.002
11	0	0.002
11	0	0.003
11	0	0.003
11	0	0.003
11	0	0.003
11	0	0.004
11	1	1.9	0
11	4	0.045	0
11	4	1.091	0
11	5	0.069	0
11	6	2.361	0
11	8	0.382	0
11	15	0.409	0.002
11	30	0.542	0
12	0	0
12	0	0
12	0	0
12	0	0
12	0	0
12	0	0
12	0	0
12	0	0
12	0	0
12	0	0
12	0	0.003
12	0	0.004
12	1	0.171	0
12	1	0.238	0
12	1	0.427	0.003
12	1	0.408	0.007
12	2	0.054	0
12	2	0.07	0
12	2	0.091	0
12	2	0.053	0.002
12	2	0.256	0.003
12	3	0.119	0
12	3	0.168	0.004
12	4	0.177	0
12	4	0.113	0.004
12	7	0.075	0
12	8	0.497	0.008
12	12	1.209	0
12	18	0.878	0
12	20	0.296	0
12	48	1.32	0
12	152	1.827	0
13	0	0.04	0
13	0	0.044	0.004
13	0	0.069	0.007
13	0	0
13	0	0
13	0	0
13	0	0.013
13	0	0.014
13	0	0.015
13	0	0.016
13	0	0.021
13	0	0.021
13	1	0.042	0
13	1	0.217	0
13	1	0.315	0
13	1	0.07	0.003
13	2	0.152	0
13	4	0.15	0
13	4	0.485	0
13	30	2.241	0.004
13	142	2.632	0
13	146	2.066	0
13	170	2.475	0.004
13	190	2.229	0.002
13	194	2.232	0.004
13	212	2.868	0.016
13	229	2.612	0
13	240	2.482	0.006
13	268	2.457	0.004
13	284	2.697	0.001
13	296	2.647	0.005

## Sheet: Precision
	Plate
Sample	1					2					3					4					5
1	0.029	0.025	0.029	0.031	0.027	0.025	0.035	0.035	0.038	0.033	0.028	0.037	0.031	0.034	0.03	0.03	0.027	0.024	0.029	0.033	0.021	0.031	0.033	0.021	0.022
2	0.027	0.028	0.023	0.025	0.033	0.039	0.034	0.038	0.041	0.034	0.04	0.039	0.035	0.037	0.037	0.037	0.039	0.041	0.039	0.04	0.037	0.041	0.039	0.035	0.041
3	0.05	0.04	0.049	0.042	0.048	0.053	0.038	0.053	0.046	0.037	0.044	0.053	0.055	0.048	0.049	0.057	0.039	0.038	0.044	0.045	0.04	0.047	0.045	0.05	0.042
4	0.044	0.043	0.043	0.037	0.05	0.058	0.048	0.042	0.058	0.058	0.057	0.045	0.057	0.053	0.056	0.044	0.056	0.046	0.057	0.047	0.036	0.035	0.048	0.037	0.039
5	0.098	0.081	0.084	0.08	0.062	0.07	0.075	0.075	0.067	0.081	0.088	0.09	0.09	0.074	0.075	0.097	0.071	0.087	0.095	0.097	0.079	0.078	0.081	0.063	0.063
6	0.123	0.107	0.094	0.083	0.107	0.089	0.111	0.119	0.103	0.097	0.12	0.114	0.118	0.101	0.082	0.087	0.089	0.101	0.085	0.113	0.104	0.099	0.105	0.115	0.122
7	0.214	0.214	0.17	0.162	0.174	0.201	0.189	0.206	0.19	0.196	0.2	0.22	0.221	0.203	0.202	0.198	0.171	0.187	0.205	0.196	0.197	0.164	0.22	0.195	0.197
8	0.411	0.4	0.424	0.502	0.43	0.437	0.411	0.342	0.369	0.421	0.38	0.453	0.495	0.417	0.434	0.399	0.457	0.474	0.428	0.361	0.422	0.36	0.49	0.42	0.424
9	0.828	0.783	0.867	0.934	0.875	0.849	0.767	0.78	0.73	0.715	0.733	0.789	0.844	0.794	0.759	0.779	0.836	0.871	0.689	0.765	0.791	0.89	0.699	0.798	0.801
10	1.344	1.4	1.336	1.404	1.507	1.227	1.275	1.273	1.213	1.138	1.294	1.338	1.198	1.254	1.261	1.321	1.381	1.395	1.327	1.385	1.321	1.472	1.32	1.315	1.404
11	1.599	1.616	1.641	1.656	1.478	1.79	1.643	1.613	1.633	1.822	1.614	1.686	1.643	1.7	1.634	1.637	1.783	1.761	1.587	1.58	1.656	1.522	1.782	1.658	1.657
